# Supplementary material for: Efficient Mutagenesis by Cas9 Protein-Mediated Oligonucleotide Insertion and Large-Scale Assessment of Single-Guide RNAs
Source: PLoS One. 2014 May 29;9(5):e98186. doi: 10.1371/journal.pone.0098186 (PMC4038517; doi:10.1371/journal.pone.0098186)
Supplement: Table S1 — Screen results and primer design. Genomic coordinates, target site, 5′ dinucleotide, percent survival at 24 hpf, indel frequency and primer design for amplicon sequencing for all targets in the initial screen are provided. (XLSX) [file pone.0098186.s003.xlsx]

## Sheet: All Target Loci with Primers
Genomic location	Target site sequence	5'-Dinucleotide	Survival at 24-30 hpf (%)	Indel Frequency (%)	forward primer with 5' adapter	reverse primer with 5' adapter
chr12:31704990-31705012	GGAGGATGGTGTGGATCCTGAGG	GG	91.43	4.28323	TCTTTCCCTACACGACGCTCTTCCGATCTTTCCATATGCTGTACTAACTTACATGA	TGGAGTTCAGACGTGTGCTCTTCCGATCTGAGAACCTCTCCTTTGCATGG
chr4:642932-642954	GGGTTTCCAGGGTCTGCTGGCGG	GG	57.58	47.0373	TCTTTCCCTACACGACGCTCTTCCGATCTAGCTCTGCGATTGGTCTAATAAAG	TGGAGTTCAGACGTGTGCTCTTCCGATCTTGAGTGTCTACCATGCGCAG
chr14:34698338-34698360	GAATGTGAAGATCTTGACGCTGG	GA	52.94	1.1106	TCTTTCCCTACACGACGCTCTTCCGATCTCCACACACGCACACCACTAC	TGGAGTTCAGACGTGTGCTCTTCCGATCTCAAGGCTAACAGCAGAGAGAA
chr8:42370399-42370421	GGTCAAAACTCAGACAGGTCAGG	GG	36.11	26.0201	TCTTTCCCTACACGACGCTCTTCCGATCTGCGTGGCTCTCTGCAAGATC	TGGAGTTCAGACGTGTGCTCTTCCGATCTCCAGCAGGCATGAGAGGAAC
chr10:8719721-8719743	GGGACTCACTGGGAACGGTGTGG	GG	58.82	47.3125	TCTTTCCCTACACGACGCTCTTCCGATCTATGTGTGAATATGATGAGTGGGAAC	TGGAGTTCAGACGTGTGCTCTTCCGATCTCAGGGTCACCACAAAGGTCAG
chr10:2815864-2815886	AGCTGCTGCTATTTGAAAGATGG	AG	70.59	3.10456	TCTTTCCCTACACGACGCTCTTCCGATCTGAATCTCGCCGTACTCCAGC	TGGAGTTCAGACGTGTGCTCTTCCGATCTAAAGTTAGACTTGTTGTTCATTGAATG
chr1:1474221-1474243	GGATGAACTCAAAAAAGAAGTGG	GG	79.41	0.120742	TCTTTCCCTACACGACGCTCTTCCGATCTGGGCAAGAAGTCAAAGTCCAAG	TGGAGTTCAGACGTGTGCTCTTCCGATCTCATCCAGGGACAGTTTGTGA
chr13:1280950-1280972	GGACCGGTCAGCCATTGACATGG	GG	36.84	5.51065	TCTTTCCCTACACGACGCTCTTCCGATCTAGCAGCATTAGCAGCGATGG	TGGAGTTCAGACGTGTGCTCTTCCGATCTCTCATTTCAATCTGATCCAGGCTC
chr12:35821277-35821299	GGGGTGCCTTCTCCGTGGTGCGG	GG	67.57	43.8484	TCTTTCCCTACACGACGCTCTTCCGATCTGCGCTATAAGGTGCATTGTTTGT	TGGAGTTCAGACGTGTGCTCTTCCGATCTAAAGCCTTACCTCTTGCTGACA
chr7:52221389-52221411	GGGAAGTTTGTCCAGAGCAGAGG	GG	94.12	76.0352	TCTTTCCCTACACGACGCTCTTCCGATCTCAGCGGACTCTCTCCAGTCAT	TGGAGTTCAGACGTGTGCTCTTCCGATCTAACAAAGCTAATATCTCGCCGT
chr19:43764903-43764925	GGACAGCCGACTGAGCGAGCAGG	GG	83.78	23.8159	TCTTTCCCTACACGACGCTCTTCCGATCTGCGGTTTACCTGAGCGTGTT	TGGAGTTCAGACGTGTGCTCTTCCGATCTTTTATTACGCTGTGGCGACC
chr22:39718740-39718762	GGGAAGGTATATAAAATCCTGGG	GG	47.06	22.0457	TCTTTCCCTACACGACGCTCTTCCGATCTCTCACGTTTGCATTGGCTTT	TGGAGTTCAGACGTGTGCTCTTCCGATCTAGGTGACGGTCAGGAGAAAGAT
chr25:19933333-19933355	GGACTCGTTCGCTCTCGCTCCGG	GG	92.86	11.0716	TCTTTCCCTACACGACGCTCTTCCGATCTAAGCTCCCTGCATTCAGGAC	TGGAGTTCAGACGTGTGCTCTTCCGATCTTTTTCGCTGTTTAGGTTTGGGT
chr7:62886958-62886980	GGCTGTTCCCGAGGAAGCTCAGG	GG	88.89	16.6421	TCTTTCCCTACACGACGCTCTTCCGATCTTGATATTGACTGTGTCGTGTGTCAG	TGGAGTTCAGACGTGTGCTCTTCCGATCTCAGCAGGAACAGATTGGTCAC
chr1:18257448-18257470	GGCTCTGTCCACCGAGCGCTGGG	GG	68.97	12.4043	TCTTTCCCTACACGACGCTCTTCCGATCTGCCAACTCTCTGGAAGCAGAT	TGGAGTTCAGACGTGTGCTCTTCCGATCTCCCTGGAAGAGGCCGTAGTAA
chr21:6527425-6527447	GGGCATCCAGCAGCTGGGTTTGG	GG	100	10.7666	TCTTTCCCTACACGACGCTCTTCCGATCTGACGGTGAGGCCAAAGAAAGG	TGGAGTTCAGACGTGTGCTCTTCCGATCTCCGTCTGCCAGGTTGATTCC
chr20:25370855-25370877	GGGGCGGCACTTCAGGGCAGTGG	GG	52.5	48.9498	TCTTTCCCTACACGACGCTCTTCCGATCTTGATCAAGCTAGGCTTAAAATGGAG	TGGAGTTCAGACGTGTGCTCTTCCGATCTGGTCGCAAACATCTCGTTCTG
chr9:47610786-47610808	GGGTTGTGATCAAAATGATCTGG	GG	97.14	0	TCTTTCCCTACACGACGCTCTTCCGATCTCGATGAACAGAGCAAATTTGTGT	TGGAGTTCAGACGTGTGCTCTTCCGATCTCCTGTTGACTGGCCTGTACT
chr1:52321233-52321255	GGACCAGACGAACCTGTTCGGGG	GG	41.94	10.3409	TCTTTCCCTACACGACGCTCTTCCGATCTCAGCGGGAATTTCACCGACA	TGGAGTTCAGACGTGTGCTCTTCCGATCTCGCCTCGACTTGGTGAATTT
chr13:50104056-50104078	GGCTCAGACCGCATGTATCCGGG	GG	62.07	12.4904	TCTTTCCCTACACGACGCTCTTCCGATCTCAGGTGGTGTGAATCCTTCG	TGGAGTTCAGACGTGTGCTCTTCCGATCTCCTCTGTCAGCCATTTCTCG
chr10:40116482-40116504	GGAGCGGGGCATGTGGATATTGG	GG	95	48.9127	TCTTTCCCTACACGACGCTCTTCCGATCTTCGTTCTGGAGGAAAAGTGC	TGGAGTTCAGACGTGTGCTCTTCCGATCTAATAAATCTCCAAAACGCACAACAG
chr1:586123-586145	GGTGGGAGTGTCGGGACGCTCGG	GG	41.18	7.451	TCTTTCCCTACACGACGCTCTTCCGATCTGTGCAGGATGATGCGGTCAG	TGGAGTTCAGACGTGTGCTCTTCCGATCTCACACTTGAAGGAGTATTTGCAC
chr14:37484051-37484073	GATCGCACACTGACTGCTTTAGG	GA	100	0	TCTTTCCCTACACGACGCTCTTCCGATCTTTCTTCAGTATATTTGGTGCCATCA	TGGAGTTCAGACGTGTGCTCTTCCGATCTACCTAGTTCAGGTGCTTTGCT
chr15:28251697-28251719	GGACGACCGTCTCTCTCACCTGG	GG	100	1.41107	TCTTTCCCTACACGACGCTCTTCCGATCTTGTAGCTGTTAATGTGTGTTGTTG	TGGAGTTCAGACGTGTGCTCTTCCGATCTCTGGCTTGTGTGATCTCCTC
chr16:58708163-58708185	GGGAAGAGGGAGCACGGGCTGGG	GG	100	19.2514	TCTTTCCCTACACGACGCTCTTCCGATCTAAGTTTCTCCGGTAGTTTGTGGT	TGGAGTTCAGACGTGTGCTCTTCCGATCTTAGTGGAGCGAAGCCGAGTA
chr24:17898961-17898983	GGAGACCACGAGTACATGACAGG	GG	94.59	1.60108	TCTTTCCCTACACGACGCTCTTCCGATCTCTGTTGACAGTGGCTTTTCTGA	TGGAGTTCAGACGTGTGCTCTTCCGATCTGGTCTCATCTTCAACCTTAAACAGA
chr10:27358914-27358936	GGAGTGCAAATTTAAAGAGTCGG	GG	59.38	0	TCTTTCCCTACACGACGCTCTTCCGATCTTCCCCTCATTCTCCCAGTCT	TGGAGTTCAGACGTGTGCTCTTCCGATCTGGTCTCAACAAAGAGGGTCAA
chr14:34987151-34987173	GGCTCAGACAGCCTGCCATTGGG	GG	32.14	15.7214	TCTTTCCCTACACGACGCTCTTCCGATCTCCAGATTCCCACATTAGAGTTGA	TGGAGTTCAGACGTGTGCTCTTCCGATCTTCCGAGTCTCCCAGGGTTTAC
chr3:40571693-40571715	GGAGATGGTCTGGGCGAAGCAGG	GG	75	0	TCTTTCCCTACACGACGCTCTTCCGATCTCGAGGACTGTCGCTTCATAATC	TGGAGTTCAGACGTGTGCTCTTCCGATCTGCTGAAGATGTTGACCTGTGG
chr25:10773162-10773184	GGATGGACCCTGAACAGTGCTGG	GG	80.56	13.5391	TCTTTCCCTACACGACGCTCTTCCGATCTACATTTTGTGTAAAACAGGCAAAAG	TGGAGTTCAGACGTGTGCTCTTCCGATCTACCTGAGAGCAGCATGATTTG
chr20:430250-430272	GGCTCCTGCCAAACTGATGACGG	GG	87.1	11.0051	TCTTTCCCTACACGACGCTCTTCCGATCTACTCCTCCACCAAACTCAACAG	TGGAGTTCAGACGTGTGCTCTTCCGATCTCCCTTTGGTAGACCATCACG
chr5:25097481-25097503	GATAAAGAGCAGAAACTCACAGG	GA	42	1.9129	TCTTTCCCTACACGACGCTCTTCCGATCTCCGTTCAGCTCTACAACACCAAT	TGGAGTTCAGACGTGTGCTCTTCCGATCTGACTGTGGTGAGATTTGTTTTATTTTTG
chr21:44400621-44400643	GGGAAGAAGAAGGTCAGTAGGGG	GG	72.22	2.00537	TCTTTCCCTACACGACGCTCTTCCGATCTTCAAGCACTGGTGATCATAGTGT	TGGAGTTCAGACGTGTGCTCTTCCGATCTGCCCACACTGATCCTGTATTT
chr13:6473770-6473792	GGCAGGATGTCAGCCAGAGGAGG	GG	97.5	59.9878	TCTTTCCCTACACGACGCTCTTCCGATCTGATCGAACTGTAACCTTCACGTA	TGGAGTTCAGACGTGTGCTCTTCCGATCTCGATACTTATGGGTTCCTGTGC
chr3:17184973-17184995	GGGAGCGCGCGCGCAGCAGGAGG	GG	92.86	0	TCTTTCCCTACACGACGCTCTTCCGATCTGCAAATCCAAGTCTGCATCC	TGGAGTTCAGACGTGTGCTCTTCCGATCTAGAGTCGTTTCTGCGTCCTG
chr7:22808475-22808497	GATGTGGACGGAGAGCACAGAGG	GA	46.67	26.9173	TCTTTCCCTACACGACGCTCTTCCGATCTATAGGTGAGAAAGGTCACGAGA	TGGAGTTCAGACGTGTGCTCTTCCGATCTGCAGACAGACCCTACTCATTAAA
chr10:22947982-22948004	GGGCCGTACAACCTATGAACTGG	GG	59.62	9.44045	TCTTTCCCTACACGACGCTCTTCCGATCTGCAAAGTCAGAATATGAACCAATCA	TGGAGTTCAGACGTGTGCTCTTCCGATCTTGACGGCTAATGTGTTTGGAT
chr21:627265-627287	GGCAGCTCCGGGTCCCAACACGG	GG	94.44	8.34987	TCTTTCCCTACACGACGCTCTTCCGATCTTGAGTTTGATAGCATGGCACTG	TGGAGTTCAGACGTGTGCTCTTCCGATCTATCTCTCGCTCGGTGGAAAC
chr2:33045017-33045039	GGTCTCACGTCTCCAGCCCTTGG	GG	96.88	16.4065	TCTTTCCCTACACGACGCTCTTCCGATCTTGCAGAAATAAGCAGTCTAAGTCG	TGGAGTTCAGACGTGTGCTCTTCCGATCTTGTCAGACGTGACCGTGTTG
chr20:45185335-45185357	GGAAGGCAAACCTTTTCACCAGG	GG	25.81	0.754402	TCTTTCCCTACACGACGCTCTTCCGATCTATAGTTGAAGGCAAAGAGTTTGAAG	TGGAGTTCAGACGTGTGCTCTTCCGATCTGACACACAAATGCGCCCTAC
chr7:75094098-75094120	GGGCAAACGGCTCAATGACATGG	GG	51.43	4.87069	TCTTTCCCTACACGACGCTCTTCCGATCTGTGGCTGATGATGTGGCTGAA	TGGAGTTCAGACGTGTGCTCTTCCGATCTCTGTGATGCAAAGCCAGTGAAG
chr1:40420103-40420125	GGACACCCTTCATGGCCGATGGG	GG	94.29	0	TCTTTCCCTACACGACGCTCTTCCGATCTTGTGACTGTGAGTCCATGTG	TGGAGTTCAGACGTGTGCTCTTCCGATCTATCGGAGGAACAGAAATAGTTACC
chr22:24979604-24979626	GGATCATATTCAAGGGATCATGG	GG	96.67	39.1143	TCTTTCCCTACACGACGCTCTTCCGATCTGCGAAAGAAAGCAGTTGCAC	TGGAGTTCAGACGTGTGCTCTTCCGATCTCGTAAAATGCACGCCAAAAC
chr23:44755000-44755022	GGAGATCGGCTCCCTTCTATTGG	GG	96.67	22.4985	TCTTTCCCTACACGACGCTCTTCCGATCTTTTGTGTGTGTGTGCAGGTTC	TGGAGTTCAGACGTGTGCTCTTCCGATCTGCTTCCTGTGCTGTCTGAGG
chr1:30762860-30762882	AGTTCTTACTATCATCCACAGGG	AG	17.65	5.70622	TCTTTCCCTACACGACGCTCTTCCGATCTGAGATGGAATGGGTCATAAACCGA	TGGAGTTCAGACGTGTGCTCTTCCGATCTGTTAAGTGTTACCTACTTTTTTGCCAGC
chr17:42389982-42390004	GGCTTCCAGCCTTGTGCAGAAGG	GG	42.42	0	TCTTTCCCTACACGACGCTCTTCCGATCTAAACTAGCGGGGCAGTGAAA	TGGAGTTCAGACGTGTGCTCTTCCGATCTCACAGAATGCATCGAAAACTTCAC
chr5:51525877-51525899	GAAACGGTAAAGTGGACACTTGG	GA	71.43	29.1894	TCTTTCCCTACACGACGCTCTTCCGATCTAGAGAGGGAGAGGGACAGC	TGGAGTTCAGACGTGTGCTCTTCCGATCTGTTAAAAGTACCTACCTTTCGAACACG
chr18:23661654-23661676	GAAAATATTATCACTTACCTTGG	GA	47.22	0.381194	TCTTTCCCTACACGACGCTCTTCCGATCTCGACCATTCAAAAGCCAGTGAAC	TGGAGTTCAGACGTGTGCTCTTCCGATCTGTGCGTCTTTGCTCGTCCTAATC
chr17:22518738-22518760	GGGAGTCTTACCCTACGGCGTGG	GG	68	0	TCTTTCCCTACACGACGCTCTTCCGATCTATCGGATGTTTGGCCACCTG	TGGAGTTCAGACGTGTGCTCTTCCGATCTTGTGGACAACAAGCCTTGTAGAC
chr17:22519423-22519445	GGAGGGAAAGGAGAGAAGGTGGG	GG	75.44	43.1971	TCTTTCCCTACACGACGCTCTTCCGATCTGAGGCATCCACGCACATC	TGGAGTTCAGACGTGTGCTCTTCCGATCTTGTCACACTCTCTCGTTCTCTGC
chr17:22518029-22518051	GGAGTCCATATTGGCCCTTCTGG	GG	74.55	6.15061	TCTTTCCCTACACGACGCTCTTCCGATCTGGTCAGAATGGGGACGACC	TGGAGTTCAGACGTGTGCTCTTCCGATCTCTCATCCACGTGTGGATCCTC
chr16:7770007-7770029	AGTGTGCTCAGCACGTGGAATGG	AG	90	0	TCTTTCCCTACACGACGCTCTTCCGATCTCCTCAACCTGCTTAAAAGGAGGT	TGGAGTTCAGACGTGTGCTCTTCCGATCTGCCAACACCTCACAAAACATATATACA
chr12:1940251-1940273	AGACCATCGCCGCTTCACTAAGG	AG	31.43	25.9655	TCTTTCCCTACACGACGCTCTTCCGATCTCCGCACAATGGGACAATCATTG	TGGAGTTCAGACGTGTGCTCTTCCGATCTGGTACAGCAGTACAAACAAAACAATAG
chr3:63095393-63095415	GACACACGGATGATCTGGTAAGG	GA	54.29	38.5262	TCTTTCCCTACACGACGCTCTTCCGATCTGGACTCAGTCTCGTGGATTATTTCA	TGGAGTTCAGACGTGTGCTCTTCCGATCTCAAGTGTTCAGTAGATGAGTAATCTCC
chr18:24780183-24780205	AGATCGCAGCGGTGGCGATATGG	AG	50	0.776432	TCTTTCCCTACACGACGCTCTTCCGATCTGGAGCTGAGCAACAACACCC	TGGAGTTCAGACGTGTGCTCTTCCGATCTTGTTCCCGCGCTCAAACAAG
chr11:19400684-19400706	GAGGGTTTGTGGGTGATGTATGG	GA	24.32	21.5143	TCTTTCCCTACACGACGCTCTTCCGATCTCTTTCCCCTGACTCAACCCC	TGGAGTTCAGACGTGTGCTCTTCCGATCTGCAAGTCCGTCTTATCCTTTTTTCTAC
chr4:61248115-61248137	GACATTTGCAGAAGATGAAGTGG	GA	35.42	2.31676	TCTTTCCCTACACGACGCTCTTCCGATCTACTGTTGTTCTGACGCTCTTCTC	TGGAGTTCAGACGTGTGCTCTTCCGATCTCGGTAATCTTAACTACATACACAAGGC
chr14:48573565-48573587	GAAAACCTTTGTATAACCAACGG	GA	39.62	0.56213	TCTTTCCCTACACGACGCTCTTCCGATCTGGCTTCGTTGATCTGGTGAAATG	TGGAGTTCAGACGTGTGCTCTTCCGATCTGGCACTTCTAAGTTACCTATTTAAGTGA
chr13:33491167-33491189	GGTCCCGTGTGCTGCTACTGCGG	GG	35.9	74.3011	TCTTTCCCTACACGACGCTCTTCCGATCTGAGGGCGGTTGTTGTTTGTG	TGGAGTTCAGACGTGTGCTCTTCCGATCTGTTGAAGTTGTTCGGGCCAG
chr13:33487718-33487740	AGTTTCATCTGCTTGCTTTAGGG	AG	90	0	TCTTTCCCTACACGACGCTCTTCCGATCTCGGATGGTAGATATTCAAGTGTTCTG	TGGAGTTCAGACGTGTGCTCTTCCGATCTCGTACATGCATGTCCATGTCTAC
chr14:37493150-37493172	GACGAGCCCGTGGAACAGGTAGG	GA	47.5	40.786	TCTTTCCCTACACGACGCTCTTCCGATCTTCAAATTAATCTTGCGTGAGTTTCACC	TGGAGTTCAGACGTGTGCTCTTCCGATCTCAATCAGTGCGAGTTAAAGACATGAG
chr1:52247293-52247315	AGTCGTGAGTTTGGAGCGACGGG	AG	90	0.25	TCTTTCCCTACACGACGCTCTTCCGATCTCTACACAGGAACACTGAGGACTAC	TGGAGTTCAGACGTGTGCTCTTCCGATCTCCTATTGATGTCTCAGCTTTAAGTCATG
chr17:22518108-22518130	GAGGTGGGGGGGTCAGAATGGGG	GA	100	4.40677	TCTTTCCCTACACGACGCTCTTCCGATCTATCGGATGTTTGGCCACCTG	TGGAGTTCAGACGTGTGCTCTTCCGATCTTGTGGACAACAAGCCTTGTAGAC
chr4:10645246-10645268	GGCTTACGATGAACCTTGTGTGG	GG	44.44	11.8009	TCTTTCCCTACACGACGCTCTTCCGATCTGGGGACGTTGATGTTTTCAG	TGGAGTTCAGACGTGTGCTCTTCCGATCTCTTTGTACGCCTGGTTCTGG
chr12:30518974-30518996	GGGATCCCGCACACTGGTTCTGG	GG	50	9.34054	TCTTTCCCTACACGACGCTCTTCCGATCTTTGTATCTCTAATTAACTTCTGTCAGTTTG	TGGAGTTCAGACGTGTGCTCTTCCGATCTAAACTGTTTCCCACTCACCAC
chr10:809337-809359	GGATGATGATGATTTCTGTGCGG	GG	45.45	0	TCTTTCCCTACACGACGCTCTTCCGATCTCCCGGATTTCAGCGTGATTTG	TGGAGTTCAGACGTGTGCTCTTCCGATCTAGTCTTACCTTGAGCCGCAG
chr13:2388825-2388847	GGATTATTACATCAAGTGCATGG	GG	52.78	0	TCTTTCCCTACACGACGCTCTTCCGATCTTGAGCCCATTTACCAAATGTTCC	TGGAGTTCAGACGTGTGCTCTTCCGATCTTTACTCCTGCACTCCAGAGC
chr16:22249685-22249707	GGCCCTCATGACACTACTGATGG	GG	44.44	0	TCTTTCCCTACACGACGCTCTTCCGATCTTGCTGGCTGTCTGGATTGTC	TGGAGTTCAGACGTGTGCTCTTCCGATCTATGGCAATTAGGCTCACCAG
chr2:7359488-7359510	GGTCCTGCTCGTTGGATTTCTGG	GG	86.67	0	TCTTTCCCTACACGACGCTCTTCCGATCTACCTGAAGAGCCACTGTTTG	TGGAGTTCAGACGTGTGCTCTTCCGATCTACTGTGTCAGAGAAAGAGTTTGATC
chr11:28956077-28956099	GGTGAGAATTCTCCAGCAGCTGG	GG	51.35	0	TCTTTCCCTACACGACGCTCTTCCGATCTCTAATGCACTTGGCATTGAAAATTG	TGGAGTTCAGACGTGTGCTCTTCCGATCTAAACTCTTGTGGCAGGCTTG
chr16:25581024-25581046	GGCGCAGTTTGTCCAGCTGGCGG	GG	87.88	65.0654	TCTTTCCCTACACGACGCTCTTCCGATCTTTTCTCCAGCTATTCGTCTAGCAG	TGGAGTTCAGACGTGTGCTCTTCCGATCTACTGTGAACTGTGAGCTGTG
chr22:23496011-23496033	GAAGGATGATTCAGATATCCAGG	GA	90.91	12.6977	TCTTTCCCTACACGACGCTCTTCCGATCTTTTCAGTCAACCAGGTTTTCCAG	TGGAGTTCAGACGTGTGCTCTTCCGATCTGCACAAAAATAAAACAGTGATTTACTGTAC
chr2:7136507-7136529	GAAAACGACGTGGCGCACCAAGG	GA	41.94	11.3892	TCTTTCCCTACACGACGCTCTTCCGATCTGTGCTCTTCATCTGCTTGTTCTTC	TGGAGTTCAGACGTGTGCTCTTCCGATCTTCACAGATAACTGTATACTTTATATATGCACT
chr3:28978163-28978185	GGAGTCCTTTGACCTGGCTCAGG	GG	44.44	9.05949	TCTTTCCCTACACGACGCTCTTCCGATCTTGATTAATTGTGAATATTTGGATCCTTAGC	TGGAGTTCAGACGTGTGCTCTTCCGATCTGTGAAAGTGTACCTAGAGTAGTCG
chr8:33255299-33255321	GAAAACCTGCTTTATAGTCATGG	GA	39.39	3.07092	TCTTTCCCTACACGACGCTCTTCCGATCTATGCTGGTGCTCTTCCTCTTC	TGGAGTTCAGACGTGTGCTCTTCCGATCTATATAGCACTTGTTAAACTGTGCAC
chr16:25111170-25111192	GGTCAATCTGAGTGATTATCTGG	GG	84.38	2.22885	TCTTTCCCTACACGACGCTCTTCCGATCTAATACACCCTCTAATATACCTCTCCCTC	TGGAGTTCAGACGTGTGCTCTTCCGATCTCTAAACTGGCTCTCCGCCAC
chr1:11431775-11431797	AGCATCTGGGTCATCCCGAAAGG	AG	88.46	0.364379	TCTTTCCCTACACGACGCTCTTCCGATCTCTAGAAACTGCCAGAACAGGT	TGGAGTTCAGACGTGTGCTCTTCCGATCTGGGATTTCCAACACCTGAACA
chr12:11392458-11392480	GAGATCCTGGACTGTGCCGCTGG	GA	48.39	6.71564	TCTTTCCCTACACGACGCTCTTCCGATCTTTCTGTGCTCTAAGTGAAAGTGTTCT	TGGAGTTCAGACGTGTGCTCTTCCGATCTCCGCTGGAGGTTCAGGTTTG
chr6:19544130-19544152	GAAAGGGAAAATGAAGCCGTTGG	GA	84	24.4014	TCTTTCCCTACACGACGCTCTTCCGATCTCTGAATAACGTCTCCTGTCTCCTC	TGGAGTTCAGACGTGTGCTCTTCCGATCTTCGTGAAAAGATCACACACTGAA
chr7:25658469-25658491	GGACTCAGGCTCGGTCATCCCGG	GG	62.5	87.9465	TCTTTCCCTACACGACGCTCTTCCGATCTGCGACAGTATGAGGCCAAGC	TGGAGTTCAGACGTGTGCTCTTCCGATCTGGCATACGATGCGATGATGAC
chr10:1989701-1989723	GGGTCAGAATGTGTGAAAGTTGG	GG	54.05	0.295848	TCTTTCCCTACACGACGCTCTTCCGATCTTTTGTTTACATCCGTGCGTGAC	TGGAGTTCAGACGTGTGCTCTTCCGATCTCGGCGTTTGCGTGTTCATTTC
chr21:6738709-6738731	GGTTTTACCCGCTAACCCAGAGG	GG	18.75	14.0506	TCTTTCCCTACACGACGCTCTTCCGATCTGGGTTTTGTGTAATCTTGTGTCAT	TGGAGTTCAGACGTGTGCTCTTCCGATCTGTACACACACATCTGCCCTC
chr14:41693531-41693553	GGTGTATTTCAAATTGAACACGG	GG	93.1	1.34483	TCTTTCCCTACACGACGCTCTTCCGATCTTTCCAAGGACATGGATTTCG	TGGAGTTCAGACGTGTGCTCTTCCGATCTTAAGGCTGTCGGTTTCCAAG
chr23:42070629-42070651	GGACTCTGCGGTGAACCGCTTGG	GG	68.57	0	TCTTTCCCTACACGACGCTCTTCCGATCTTGATGCTGAGCTTTCCAACC	TGGAGTTCAGACGTGTGCTCTTCCGATCTGCCAATTTTGGCTTTTTAGTCTTG
chr14:37447084-37447106	GGTCTGTGGACTCGAAACACAGG	GG	64.1	49.4194	TCTTTCCCTACACGACGCTCTTCCGATCTCAATCACCACGTTACCGGGA	TGGAGTTCAGACGTGTGCTCTTCCGATCTGGTCTTACCTACGGACTCTGGA
chr4:16404816-16404838	GGCTTTGCCCAAATTTAAGATGG	GG	100	2.96092	TCTTTCCCTACACGACGCTCTTCCGATCTTTGCACTTTTTGTTGAGCTGAC	TGGAGTTCAGACGTGTGCTCTTCCGATCTGTTCCATCTTCATCCACCAATC
chr5:55103883-55103905	GGTCTACACCAGGTGGCTCCAGG	GG	68.97	0	TCTTTCCCTACACGACGCTCTTCCGATCTTCATCACCGTTGCACTTTTG	TGGAGTTCAGACGTGTGCTCTTCCGATCTGGGTCCTCAGGAGATTGGAG
chr15:33156075-33156097	GGTTCCAAAAACGTTGTCAATGG	GG	39.39	0.609678	TCTTTCCCTACACGACGCTCTTCCGATCTGATGCTTTACCTGCACCACTCTC	TGGAGTTCAGACGTGTGCTCTTCCGATCTCTTCAATCTCTTGCCGGAGT
chr8:26367067-26367089	GGGTAATCTGAATGCTTCTTAGG	GG	57.89	60.9387	TCTTTCCCTACACGACGCTCTTCCGATCTGTAGACGCGCCACTGTGTAAC	TGGAGTTCAGACGTGTGCTCTTCCGATCTCCCAGCCCTCTATGTGTGAC
chr18:15838123-15838145	GGATGTTGAGGAGGGATCAGAGG	GG	100	20.9186	TCTTTCCCTACACGACGCTCTTCCGATCTTGCTCTCCAATGAAGACAGTTG	TGGAGTTCAGACGTGTGCTCTTCCGATCTCCCAGGCCTACTGAAAAACC
chr3:22583892-22583914	AGTTCTTCTCTCCTGATTAGAGG	AG	75.76	0	TCTTTCCCTACACGACGCTCTTCCGATCTAGCTGTCAATACATCACAATGAGG	TGGAGTTCAGACGTGTGCTCTTCCGATCTGGATTAGTCTCACCAGCGCA
chr16:26212417-26212439	GGCCCAGGAGGAGCCCACACTGG	GG	81.82	95.0376	TCTTTCCCTACACGACGCTCTTCCGATCTTTGAGCATTCTAAAGAACCATAAAACAAC	TGGAGTTCAGACGTGTGCTCTTCCGATCTTCGCTCTGTTCAATGTTCTGG
chr5:4457571-4457593	AGGCTGATTGTGAGATGTTTCGG	AG	87.5	9.71784	TCTTTCCCTACACGACGCTCTTCCGATCTAGTTCAGGTGTTTGCGTTTTGC	TGGAGTTCAGACGTGTGCTCTTCCGATCTGCCACTTTAATCCTTTCGTAGGT
chr16:25581024-25581046	GGCGCAGTTTGTCCAGCTGGCGG	GG	83.33	56.9164	TCTTTCCCTACACGACGCTCTTCCGATCTTTGTTGTTTTTCTCCAGCTATTCG	TGGAGTTCAGACGTGTGCTCTTCCGATCTTGTGAACTGTGAGCTGTGATTG
chr2:48802306-48802328	GATGCTCAGAGTTACTGCAGAGG	GA	100	0.14107	TCTTTCCCTACACGACGCTCTTCCGATCTGGTTTTTACAGGGCTCTCCTGG	TGGAGTTCAGACGTGTGCTCTTCCGATCTCGATCCACACTGATCCACTG
chr16:27335598-27335620	GACTGAGTACTACGAGGAGGGGG	GA	88.57	51.0634	TCTTTCCCTACACGACGCTCTTCCGATCTTGGTGGCTTTTCACCCTTCTTG	TGGAGTTCAGACGTGTGCTCTTCCGATCTTCCAAAGGGACCCTCTGGAG
chr22:375705-375727	GAGGTTCTGCTCTACCGAACCGG	GA	100	11.6031	TCTTTCCCTACACGACGCTCTTCCGATCTGATAAATCAGAAATGACACGCCGAC	TGGAGTTCAGACGTGTGCTCTTCCGATCTGCTCAAGAGGGAATCTCAGAGG
chr24:9785269-9785291	GGCAGCAGTGGAGGCCATTTTGG	GG	94.12	5.90892	TCTTTCCCTACACGACGCTCTTCCGATCTTTTTTGTAGTTTATGCATACAGCCCTG	TGGAGTTCAGACGTGTGCTCTTCCGATCTCTTTGCTGACTGGTCCAGCT
chr9:3033713-3033735	GAGGGCGAGACAAAGACATCTGG	GA	48.39	61.3256	TCTTTCCCTACACGACGCTCTTCCGATCTTGCGAAACGATTAAGATGGAGACAAC	TGGAGTTCAGACGTGTGCTCTTCCGATCTCGTTCTAACCGTCTTTCTCGTC
chr19:16830113-16830135	AGAGGAAGCGCACGCGACTTGGG	AG	51.61	0	TCTTTCCCTACACGACGCTCTTCCGATCTTACTTTCTCACCTGCTGAAGCAG	TGGAGTTCAGACGTGTGCTCTTCCGATCTTGTTTTCTTTCTGTTTTTCCAGCT
chr19:16841138-16841160	GAGATAAAGAGCGAGCACAAAGG	GA	61.76	19.5432	TCTTTCCCTACACGACGCTCTTCCGATCTACAGCGCAAAATCCTATATTATTTAATAGG	TGGAGTTCAGACGTGTGCTCTTCCGATCTTCTAGCGGATCTAACAGGAGTC
chr16:26224426-26224448	GAACAAGATACTGGCTATCACGG	GA	47.22	4.71953	TCTTTCCCTACACGACGCTCTTCCGATCTTGCATCATTATATGACCAGAGCTTT	TGGAGTTCAGACGTGTGCTCTTCCGATCTAGTTAGTTTGTTCATGTTTATGTGTGTG
chr2:7359488-7359510	GGTCCTGCTCGTTGGATTTCTGG	GG	54.84	0	TCTTTCCCTACACGACGCTCTTCCGATCTCTACAAACCTGAAGAGCCACTG	TGGAGTTCAGACGTGTGCTCTTCCGATCTTTTTCTATACTGTGTCAGAGAAAGAGT
chr22:26325914-26325936	GAACTGAAGCTGAGCTGTCCTGG	GA	70	5.49432	TCTTTCCCTACACGACGCTCTTCCGATCTTGACAATGTCTTTGAAGCTGGACT	TGGAGTTCAGACGTGTGCTCTTCCGATCTAGTGACATGATTAAAATGGCAGC
chr18:49677424-49677446	GGCAGCGGAGACCCTGAGGGAGG	GG	83.87	28.9513	TCTTTCCCTACACGACGCTCTTCCGATCTCAGCTGCTCATCCTCCTCATG	TGGAGTTCAGACGTGTGCTCTTCCGATCTACCGGACACTCGGTCACTAC
chr5:71787014-71787036	GGATGTTGTCACTCGCTGACAGG	GG	33.33	3.51922	TCTTTCCCTACACGACGCTCTTCCGATCTTCAAACTGAAGAGCGATGGAC	TGGAGTTCAGACGTGTGCTCTTCCGATCTAGTCAGATGCACAATGCTGTT
chr3:20703696-20703718	GGGCCAATGACAAACTCAAATGG	GG	93.1	2.17896	TCTTTCCCTACACGACGCTCTTCCGATCTGTGGACCATCAACAACTTCAGC	TGGAGTTCAGACGTGTGCTCTTCCGATCTAAACAAAGAGCCTCACATAAGCA
chr21:19838749-19838771	GGCATTCACTTTCCAGAGGACGG	GG	70.97	10.916	TCTTTCCCTACACGACGCTCTTCCGATCTTCACTGACCATCAAAAGACTGC	TGGAGTTCAGACGTGTGCTCTTCCGATCTAGGGCCAAAACTACGCTCAG
chr21:19840976-19840998	GGTTTTGCTTTGAAAACACGAGG	GG	93.1	1.0699	TCTTTCCCTACACGACGCTCTTCCGATCTTTGAAAGCTTTGCGTGTTTG	TGGAGTTCAGACGTGTGCTCTTCCGATCTCTGCCCTGTTATTCCTGAAGAG
chr3:35949693-35949715	GGAAGAGTTGGTGGTCGGCTTGG	GG	34.78	32.0276	TCTTTCCCTACACGACGCTCTTCCGATCTTTATGGCAACAGCGCGAGTAAA	TGGAGTTCAGACGTGTGCTCTTCCGATCTTCCAAAGCAAACGGGGTAAA
chr25:16199065-16199087	GGTGCACAATGAAAACTGCCTGG	GG	31.43	2.39093	TCTTTCCCTACACGACGCTCTTCCGATCTTGCAGACAGAGAGGATGAGATT	TGGAGTTCAGACGTGTGCTCTTCCGATCTTCGACATCAATCAAACAACCTCC
chr16:45765184-45765206	GGACGTCCATCCGCAACATTCGG	GG	13.79	0.263286	TCTTTCCCTACACGACGCTCTTCCGATCTTTTGCTGTAGTTCTGGTCAGGTATG	TGGAGTTCAGACGTGTGCTCTTCCGATCTAGCCAGACGACAGTTCACATAG
chr5:43763608-43763630	GGTGACGTGTCTAAAATGCAGGG	GG	28.21	12.6947	TCTTTCCCTACACGACGCTCTTCCGATCTAAACTTGAAGGAAGAACCAGCTC	TGGAGTTCAGACGTGTGCTCTTCCGATCTGTTACATTGTGAGTCGGTGAGTCG
chr5:21612331-21612353	GGTTGAAGACTTTGAGAACAGGG	GG	67.86	9.33362	TCTTTCCCTACACGACGCTCTTCCGATCTTGTTTGTTAAAGTGCATGTTTTCC	TGGAGTTCAGACGTGTGCTCTTCCGATCTTCATCGGTCAGCCTCTTTTC
chr2:56393239-56393261	GGCCGAGCTGAACTTTGAGGAGG	GG	87.5	50.0478	TCTTTCCCTACACGACGCTCTTCCGATCTCTGATGGAGTTCTGCCCAATG	TGGAGTTCAGACGTGTGCTCTTCCGATCTGAGGGCATGTGCGTCATCAG
chr6:59580694-59580716	GAGGCGTCGAGCAGCGGCGGCGG	GA	100	2.64012	TCTTTCCCTACACGACGCTCTTCCGATCTAAGTTGGCTTTTATTGTGGCTTTTGG	TGGAGTTCAGACGTGTGCTCTTCCGATCTGGTGATTCCTCCTCGGGTTC
chr9:34746502-34746524	GGGAAAAGCGAGAGAAACCGAGG	GG	91.43	40.6293	TCTTTCCCTACACGACGCTCTTCCGATCTCTGCTGCTGGTGGTGATGAG	TGGAGTTCAGACGTGTGCTCTTCCGATCTCGTGGCATGGAAACGGACTT
chr4:12002271-12002293	GGACGGTGTGGCAGCATTTGAGG	GG	27.78	51.6909	TCTTTCCCTACACGACGCTCTTCCGATCTTCTGTGGCATGTTGATGCTC	TGGAGTTCAGACGTGTGCTCTTCCGATCTAGCTCACCTCTCTGGCATGT
chr4:12010070-12010092	GGTGGTCTGTGTATGAGTCCAGG	GG	100	32.4101	TCTTTCCCTACACGACGCTCTTCCGATCTTGTCGGTGAACAATAAACTTGCT	TGGAGTTCAGACGTGTGCTCTTCCGATCTTGTAGGAAACTCACCTCTCTCA
chr4:12010088-12010110	GGTGGACAAATACACACGCCTGG	GG	96.77	39.5868	TCTTTCCCTACACGACGCTCTTCCGATCTACGTTCGCCTCTTTGCTTTGT	TGGAGTTCAGACGTGTGCTCTTCCGATCTTGTAGGAAACTCACCTCTCTCA
chr17:30922216-30922238	GGGCGAGACACTGTACATCGAGG	GG	100	25.7167	TCTTTCCCTACACGACGCTCTTCCGATCTGTGGAGAAGGAGGGGAGAGC	TGGAGTTCAGACGTGTGCTCTTCCGATCTCACTGTGGTCTCGATAGTCTCAAC
chr20:54773712-54773734	GGAAGGCGCGGCGGTGCCCGCGG	GG	68.75	64.89	TCTTTCCCTACACGACGCTCTTCCGATCTGGGGTGTGTGTGGGAAATAG	TGGAGTTCAGACGTGTGCTCTTCCGATCTGGCTCCTCTTCGTCCTCATC

## Sheet: 2nd PCR Primers
Name	Sequence
Rev_indexAR001_adaptor	CAAGCAGAAGACGGCATACGAGATTCGTGATGTGACTGGAGTTCAGACGTGTGCT
Rev_indexAR002_adaptor	CAAGCAGAAGACGGCATACGAGATTACATCGGTGACTGGAGTTCAGACGTGTGCT
Rev_indexAR003_adaptor	CAAGCAGAAGACGGCATACGAGATTGCCTAAGTGACTGGAGTTCAGACGTGTGCT
Rev_indexAR004_adaptor	CAAGCAGAAGACGGCATACGAGATTTGGTCAGTGACTGGAGTTCAGACGTGTGCT
Rev_indexAR005_adaptor	CAAGCAGAAGACGGCATACGAGATTCACTGTGTGACTGGAGTTCAGACGTGTGCT
Rev_indexAR006_adaptor	CAAGCAGAAGACGGCATACGAGATTATTGGCGTGACTGGAGTTCAGACGTGTGCT
Rev_indexAR007_adaptor	CAAGCAGAAGACGGCATACGAGATTGATCTGGTGACTGGAGTTCAGACGTGTGCT
Rev_indexAR008_adaptor	CAAGCAGAAGACGGCATACGAGATTTCAAGTGTGACTGGAGTTCAGACGTGTGCT
Rev_indexAR009_adaptor	CAAGCAGAAGACGGCATACGAGATTCTGATCGTGACTGGAGTTCAGACGTGTGCT
Rev_indexAR010_adaptor	CAAGCAGAAGACGGCATACGAGATTAAGCTAGTGACTGGAGTTCAGACGTGTGCT
Rev_indexAR011_adaptor	CAAGCAGAAGACGGCATACGAGATTGTAGCCGTGACTGGAGTTCAGACGTGTGCT
Rev_indexAR012_adaptor	CAAGCAGAAGACGGCATACGAGATTTACAAGGTGACTGGAGTTCAGACGTGTGCT
Rev_indexAR013_adaptor	CAAGCAGAAGACGGCATACGAGATGTTGACTGTGACTGGAGTTCAGACGTGTGCT
Rev_indexAR014_adaptor	CAAGCAGAAGACGGCATACGAGATCGGAACTGTGACTGGAGTTCAGACGTGTGCT
Rev_indexAR015_adaptor	CAAGCAGAAGACGGCATACGAGATCTGACATGTGACTGGAGTTCAGACGTGTGCT
Rev_indexAR016_adaptor	CAAGCAGAAGACGGCATACGAGATGGGACGGGTGACTGGAGTTCAGACGTGTGCT
Rev_indexAR018_adaptor	CAAGCAGAAGACGGCATACGAGATTGCGGACGTGACTGGAGTTCAGACGTGTGCT
Rev_indexAR019_adaptor	CAAGCAGAAGACGGCATACGAGATGTTTCACGTGACTGGAGTTCAGACGTGTGCT
Rev_indexAR020_adaptor	CAAGCAGAAGACGGCATACGAGATAGGCCACGTGACTGGAGTTCAGACGTGTGCT
Rev_indexAR021_adaptor	CAAGCAGAAGACGGCATACGAGATCCGAAACGTGACTGGAGTTCAGACGTGTGCT
Rev_indexAR022_adaptor	CAAGCAGAAGACGGCATACGAGATACGTACGGTGACTGGAGTTCAGACGTGTGCT
Rev_indexAR023_adaptor	CAAGCAGAAGACGGCATACGAGATTCCACTCGTGACTGGAGTTCAGACGTGTGCT
Rev_indexAR025_adaptor	CAAGCAGAAGACGGCATACGAGATTATCAGTGTGACTGGAGTTCAGACGTGTGCT
Rev_indexAR027_adaptor	CAAGCAGAAGACGGCATACGAGATAAGGAATGTGACTGGAGTTCAGACGTGTGCT
P5Seq_F	AATGATACGGCGACCACCGAGATCTACACTCTTTCCCTACACGACGCT

## Sheet: Constant Oligonucleotide
AAAAGCACCGACTCGGTGCCACTTTTTCAAGTTGATAACGGACTAGCCTTATTTTAACTTGCTATTTCTAGCTCTAAAAC
